# Supplementary material for: High-throughput analysis system of interaction kinetics for data-driven antibody design
Source: Sci Rep. 2023 Nov 21;13:19417. doi: 10.1038/s41598-023-46756-y (PMC10663500; doi:10.1038/s41598-023-46756-y)
Supplement: Supplementary file 1 — Supplementary Table S1. [file 41598_2023_46756_MOESM1_ESM.xlsx]

## Sheet: abysis_output
VL
Number used in this study	1	2	3	4	5	6	7	8	9	10	11	12	13	14	15	16	17	18	19	20	21	22	23	24	25	26	27	28	29	30	31	32	33	34	35	36	37	38	39	40	41	42	43	44	45	46	47	48	49
Kabat number	L1	L2	L3	L4	L5	L6	L7	L8	L9	L10	L11	L12	L13	L14	L15	L16	L17	L18	L19	L20	L21	L22	L23	L24	L25	L26	L27	L27A	L27B	L27C	L27D	L27E	L28	L29	L30	L31	L32	L33	L34	L35	L36	L37	L38	L39	L40	L41	L42	L43	L44
AA	D	V	V	M	T	Q	S	P	L	S	L	P	V	T	L	G	Q	P	A	S	I	S	C	R	S	S	Q	S	I	V	H	S	N	G	N	T	Y	L	E	W	Y	L	Q	K	P	G	Q	S	P
																								CDR-L1
VH
Number used in this study	1	2	3	4	5	6	7	8	9	10	11	12	13	14	15	16	17	18	19	20	21	22	23	24	25	26	27	28	29	30	31	32	33	34	35	36	37	38	39	40	41	42	43	44	45	46	47	48	49
Kabat number	H1	H2	H3	H4	H5	H6	H7	H8	H9	H10	H11	H12	H13	H14	H15	H16	H17	H18	H19	H20	H21	H22	H23	H24	H25	H26	H27	H28	H29	H30	H31	H32	H33	H34	H35	H36	H37	H38	H39	H40	H41	H42	H43	H44	H45	H46	H47	H48	H49
AA	Q	G	Q	L	V	Q	S	G	A	E	V	K	K	P	G	A	S	V	K	V	S	C	K	A	S	G	Y	T	F	T	D	Y	E	M	H	W	V	R	Q	A	P	I	H	G	L	E	W	I	G
																															CDR-H1
[truncated: 76 more columns]
