# Supplementary material for: High-throughput analysis system of interaction kinetics for data-driven antibody design
Source: Sci Rep. 2023 Nov 21;13:19417. doi: 10.1038/s41598-023-46756-y (PMC10663500; doi:10.1038/s41598-023-46756-y)
Supplement: Supplementary file 2 — Supplementary Table S2. [file 41598_2023_46756_MOESM2_ESM.csv]

Construct	Number of data	kon for hPD-1 (M/s)	koff for hPD-1 (/s)	KD for hPD-1 (M)	Rmax for hPD-1 (RU)	kon for mPD-1-Fc (M/s)	koff for mPD-1-Fc (/s)	KD for mPD-1-Fc (M)	Rmax for mPD-1-Fc (RU)
WT	24	11886.07791	1.00E-05	8.41E-10	401.0848641	40312.85646	0.005477281	1.36E-07	331.9240376
H.D31A	6	11611.83357	1.00E-05	8.61E-10	280.0942864	44695.02605	0.009133873	2.04E-07	224.7261874
H.D31Y	4	28630.23813	1.00E-05	3.49E-10	109.9211889	45574.16188	0.013274835	2.91E-07	107.3533732
H.Y32A	2	15840.49692	7.41E-05	4.68E-09	305.1913356	46861.52144	0.061288174	1.31E-06	83.73081039
H.E33A	4	9536.825107	1.31E-05	1.37E-09	253.4034293	36234.59602	0.003715877	1.03E-07	232.2514946
H.E33Y	2	14627.83039	0.006294992	4.30E-07	398.1974774	1000	0.01	1.00E-05	100
H.M34A	4	33880.86488	3.28E-05	9.68E-10	244.3751525	44288.29363	0.006797668	1.53E-07	201.1415867
H.M34Y	4	24181.37153	1.00E-05	4.14E-10	294.5246669	48467.32235	0.007927929	1.64E-07	290.945615
H.H35A	4	3249.580627	0.008040726	2.47E-06	690.446662	1000	0.01	1.00E-05	100
H.H35Y	4	9386.985288	0.002762757	2.94E-07	432.4845088	1000	0.01	1.00E-05	100
H.V50A	2	15946.13031	2.65E-05	1.66E-09	422.8289087	32496.17773	0.02366635	7.28E-07	97.50301054
H.V50Y	4	5768.727783	0.005005	8.68E-07	88.4701252	1000	0.01	1.00E-05	100
H.I51A	8	15127.46007	1.60E-05	1.06E-09	357.7617672	63515.97896	0.04002065	6.30E-07	320.9635494
H.I51Y	2	37036.47089	0.000296793	8.01E-09	150.1819091	1000	0.01	1.00E-05	100
H.E52A	2	21059.49522	0.000844492	4.01E-08	218.5038006	1000	0.01	1.00E-05	100
H.E52Y	6	12723.83378	0.000628908	4.94E-08	642.4828701	247412.1122	0.148547519	6.00E-07	66.42819002
H.S53A	4	7878.336703	1.00E-05	1.27E-09	788.4478371	43707.57101	0.004109846	9.40E-08	506.3246359
H.S53Y	8	8439.664526	1.00E-05	1.18E-09	670.2327089	33515.42153	0.006281483	1.87E-07	459.96991
H.E54A	4	20403.05634	2.52E-05	1.23E-09	280.1757942	38275.6269	0.007724783	2.02E-07	232.0995628
H.E54Y	4	30691.35308	1.00E-05	3.26E-10	168.0223934	50116.66095	0.004023115	8.03E-08	165.0356633
H.T55A	4	6955.899835	4.01E-05	5.76E-09	601.9806988	36768.2131	0.015122995	4.11E-07	277.244876
H.T55Y	4	28276.33047	1.00E-05	3.54E-10	144.0830915	49894.92852	0.001788194	3.58E-08	175.4410104
H.G56A	2	6870.607474	1.00E-05	1.46E-09	700.9963579	30230.58391	0.004664585	1.54E-07	447.3090844
H.G56Y	10	5893.295207	1.00E-05	1.70E-09	670.1894533	34679.53842	0.017396873	5.02E-07	256.0997653
H.G57A	2	24544.93544	1.47E-05	5.98E-10	303.9163575	50148.05712	0.006249933	1.25E-07	313.7393621
H.G57Y	2	41134.73479	0.000137922	3.35E-09	249.5810723	73485.19011	0.006637243	9.03E-08	224.4062045
H.T58A	8	15095.08615	1.00E-05	6.62E-10	343.7263446	39013.90798	0.006600491	1.69E-07	291.7157871
H.T58Y	6	12278.65858	1.54E-05	1.26E-09	339.4745786	49648.02247	0.010694463	2.15E-07	234.2054375
H.A59Y	4	22058.60123	4.81E-05	2.18E-09	266.4704305	39194.54307	0.01353098	3.45E-07	100.5411314
H.Y60A	2	32332.68171	1.00E-05	3.09E-10	248.3845103	47856.87919	0.004223228	8.82E-08	268.2618056
H.N61A	2	28147.1492	1.00E-05	3.55E-10	295.9302149	44100.6332	0.001413244	3.20E-08	381.4443609
H.N61Y	2	64216.38941	1.00E-05	1.56E-10	60.77342994	38101.29113	0.00561841	1.47E-07	162.3519114
H.Q62A	10	7729.594507	1.00E-05	1.29E-09	673.6479538	36974.79573	0.005644273	1.53E-07	448.0702532
H.Q62Y	4	7751.496586	1.00E-05	1.29E-09	640.8588058	33618.18111	0.006247598	1.86E-07	449.6227103
H.K63A	2	40253.28253	1.00E-05	2.48E-10	258.6992266	73560.73183	0.005242017	7.13E-08	283.113084
H.K63Y	6	44336.1837	1.00E-05	2.26E-10	222.8243451	60429.42085	0.004577372	7.57E-08	206.5329845
H.F64A	4	7165.271985	1.00E-05	1.40E-09	456.8312627	32358.91689	0.001932256	5.97E-08	301.366773
H.F64Y	2	34157.98415	3.98E-05	1.17E-09	250.6335036	61578.45647	0.002237814	3.63E-08	263.0714688
H.K65A	10	6668.719732	1.00E-05	1.50E-09	807.484947	35393.53829	0.009106319	2.57E-07	426.9612676
H.K65Y	4	16286.87916	1.86E-05	1.14E-09	323.1874597	40277.15585	0.012030166	2.99E-07	260.5771425
H.G66A	4	6406.014424	1.00E-05	1.56E-09	711.6716198	30222.49974	0.006741398	2.23E-07	401.9763901
H.G66Y	6	11768.22072	1.00E-05	8.50E-10	241.0676788	28121.04388	0.011062095	3.93E-07	187.6008587
H.E99A	2	1000	0.01	1.00E-05	100	1000	0.01	1.00E-05	100
H.E99Y	8	1000	0.01	1.00E-05	100	1000	0.01	1.00E-05	100
H.G100A	2	23945.21044	1.42E-05	5.93E-10	202.417245	76119.53955	0.035310534	4.64E-07	83.24984826
H.G100Y	6	15459.04499	0.00165827	1.07E-07	212.7659209	1000	0.01	1.00E-05	100
H.I101A	10	5549.575629	0.00059165	1.07E-07	635.1162279	1000	0.01	1.00E-05	100
H.I101Y	4	4174.397002	0.000227339	5.45E-08	273.9682991	1000	0.01	1.00E-05	100
H.T102A	6	6133.739872	0.000403999	6.59E-08	760.6682164	1000	0.01	1.00E-05	100
H.T102Y	6	7415.430018	0.001483317	2.00E-07	163.1037781	1000	0.01	1.00E-05	100
H.T103A	2	8353.133755	1.00E-05	1.20E-09	263.9638963	1000	0.01	1.00E-05	100
H.T103Y	6	3430.867292	1.00E-05	2.91E-09	401.2274302	1000	0.01	1.00E-05	100
H.V104A	2	19904.20121	8.98E-05	4.51E-09	301.8000437	43386.37234	0.003537768	8.15E-08	288.0022772
H.V104Y	2	15501.09867	1.81E-05	1.17E-09	198.4031184	38048.60249	0.003661771	9.62E-08	179.6985638
H.A105Y	2	20327.90781	1.00E-05	4.92E-10	210.6760283	36520.68732	0.00348646	9.55E-08	193.6536927
H.T106A	2	20969.38081	1.56E-05	7.43E-10	283.9848594	39668.71996	0.004234995	1.07E-07	283.5050137
H.T106Y	2	21038.24392	1.75E-05	8.33E-10	294.2198664	43003.20511	0.006008812	1.40E-07	255.6525249
H.T107A	2	6515.506338	1.00E-05	1.53E-09	844.7161473	30254.16881	0.007031347	2.32E-07	467.0978659
H.T107Y	2	31719.90061	1.00E-05	3.15E-10	205.4155231	31585.93646	0.00432095	1.37E-07	198.2103593
H.Y108A	4	4844.012143	0.00023547	4.86E-08	828.2848546	1000	0.01	1.00E-05	100
H.Y109A	2	23184.13509	1.41E-05	6.08E-10	223.2506021	35984.24112	0.001788214	4.97E-08	235.2695811
H.W110A	2	4115.629695	1.00E-05	2.43E-09	726.6332493	1000	0.01	1.00E-05	100
H.W110Y	10	6612.495054	1.00E-05	1.51E-09	834.9965819	34471.62416	0.005714886	1.66E-07	502.1347039
H.Y111A	2	37244.24934	0.060133983	1.61E-06	164.6132235	1000	0.01	1.00E-05	100
H.F112A	2	4394.50716	2.72E-05	6.20E-09	760.7892906	1000	0.01	1.00E-05	100
H.F112Y	2	13675.42518	1.00E-05	7.31E-10	494.8467397	51654.87307	0.003083439	5.97E-08	335.7863938
H.D113A	6	5599.573483	1.00E-05	1.79E-09	158.9305991	1000	0.01	1.00E-05	100
H.D113Y	4	6234.64228	1.00E-05	1.60E-09	151.9447059	1000	0.01	1.00E-05	100
H.V114A	10	6670.983838	1.00E-05	1.50E-09	723.8337225	38102.73636	0.007642421	2.01E-07	364.0516875
H.V114Y	4	19448.28372	2.39E-05	1.23E-09	327.4215909	37764.61905	0.008872161	2.35E-07	242.8072587
L.R24A	2	14365.81516	1.00E-05	6.96E-10	290.1000659	39852.82344	0.007900825	1.98E-07	278.7370578
L.R24Y	2	6934.086478	1.00E-05	1.44E-09	833.7360027	35440.82434	0.004702961	1.33E-07	509.18912
L.S25A	4	19879.36831	1.00E-05	5.03E-10	430.6927231	56629.29314	0.003692054	6.52E-08	341.5415247
L.S25Y	2	6091.085614	1.18E-05	1.93E-09	609.4423861	32920.37857	0.004119893	1.25E-07	300.9256003
L.S26A	2	24340.62368	1.95E-05	8.02E-10	332.7550137	50534.07892	0.003788914	7.50E-08	321.3893272
L.S26Y	2	17454.50228	1.00E-05	5.73E-10	153.0397018	44476.45443	0.006754962	1.52E-07	132.2515405
L.Q27A	2	12036.00162	1.00E-05	8.31E-10	336.0471973	40060.2702	0.008764638	2.19E-07	265.1967894
L.Q27Y	2	29246.14919	1.00E-05	3.42E-10	103.9939435	56490.88034	0.012186729	2.16E-07	134.0996768
L.S28A	4	15827.68216	1.00E-05	6.32E-10	220.8561159	31432.01507	0.003027364	9.63E-08	268.9416218
L.S28Y	2	12619.69364	1.00E-05	7.92E-10	199.2349103	31933.22522	0.004377945	1.37E-07	176.4529624
L.I29A	4	21456.44512	1.00E-05	4.66E-10	242.266807	41806.37539	0.002675579	6.40E-08	241.2480324
L.I29Y	2	12433.73651	0.00037835	3.04E-08	625.6416236	71390.13008	0.005754132	8.06E-08	166.83045
L.V30A	2	28207.64431	6.23E-05	2.21E-09	289.4687656	37445.82074	0.009536575	2.55E-07	185.5952467
L.V30Y	2	17638.07893	1.60E-05	9.10E-10	205.2742386	41485.21019	0.007189244	1.73E-07	84.07036306
L.H31A	2	10272.59322	0.000588771	5.73E-08	683.5590658	1000	0.01	1.00E-05	100
L.H31Y	2	38588.04464	0.000663195	1.72E-08	246.2448888	1000	0.01	1.00E-05	100
L.S32A	2	7412.667945	1.00E-05	1.35E-09	500.9252245	41594.33065	0.007701121	1.85E-07	289.5036007
L.S32Y	6	14753.74094	1.00E-05	6.78E-10	211.6265328	36140.03785	0.003456238	9.56E-08	203.0626041
L.N33A	2	29328.64318	1.00E-05	3.41E-10	132.9313877	48439.12286	0.013458901	2.78E-07	98.64981498
L.N33Y	4	17086.45723	1.00E-05	5.85E-10	246.9356341	50880.89853	0.009794317	1.92E-07	172.6605034
L.G34A	2	20453.19326	4.80E-05	2.35E-09	412.2308784	47522.06741	0.009610268	2.02E-07	452.4862009
L.G34Y	2	22455.56779	1.00E-05	4.45E-10	191.879099	39921.25586	0.006129427	1.54E-07	168.8338444
L.N35A	4	7637.354643	1.00E-05	1.31E-09	620.7766274	41211.68066	0.007805346	1.89E-07	363.7442003
L.N35Y	2	23204.76011	1.00E-05	4.31E-10	218.5735077	45470.76218	0.008808461	1.94E-07	229.4118785
L.T36A	4	6605.417969	1.00E-05	1.51E-09	616.5081632	46704.72466	0.015450156	3.31E-07	272.1841946
L.T36Y	4	26857.0882	1.00E-05	3.72E-10	196.9551483	46064.51995	0.007570452	1.64E-07	182.676406
L.Y37A	2	18258.08629	0.004318388	2.37E-07	87.91681248	1000	0.01	1.00E-05	100
L.L38A	2	8977.78591	1.00E-05	1.11E-09	708.7836299	44007.41064	0.005326907	1.21E-07	448.1593131
L.E39A	6	2291.787434	0.000202532	8.84E-08	119.7232632	1000	0.01	1.00E-05	100
L.E39Y	6	1000	0.01	1.00E-05	100	1000	0.01	1.00E-05	100
L.K55A	4	8478.976254	1.00E-05	1.18E-09	636.4013084	45160.19706	0.008211116	1.82E-07	278.3112439
L.K55Y	4	9279.006979	1.30E-05	1.40E-09	542.1404635	40028.5391	0.009397185	2.35E-07	325.0667449
L.V56A	4	20435.28696	1.00E-05	4.89E-10	205.7350107	38730.1778	0.007839336	2.02E-07	196.6830291
L.V56Y	2	6790.36549	1.00E-05	1.47E-09	589.2320042	35843.84515	0.010376904	2.90E-07	379.1493956
L.S57A	6	14324.19887	1.00E-05	6.98E-10	333.9879201	38473.19596	0.008053498	2.09E-07	293.6463817
L.S57Y	2	29544.96682	1.00E-05	3.38E-10	218.7679184	45302.34787	0.005401952	1.19E-07	272.4340563
L.N58A	6	7632.903774	1.00E-05	1.31E-09	551.9352824	42597.14026	0.007932224	1.86E-07	360.7748152
L.N58Y	2	6154.660278	1.00E-05	1.62E-09	502.2381721	40477.064	0.009158774	2.26E-07	264.3056263
L.R59A	4	26560.27966	1.00E-05	3.77E-10	193.3369256	42430.9579	0.00551168	1.30E-07	210.8507855
L.R59Y	2	28095.57272	1.00E-05	3.56E-10	170.0439455	42998.80324	0.009162822	2.13E-07	203.8847709
L.F60A	4	14939.33342	1.00E-05	6.69E-10	300.9576416	33278.55237	0.006049871	1.82E-07	251.1737886
L.F60Y	6	18418.04817	1.12E-05	6.08E-10	241.2043854	34833.23454	0.004631295	1.33E-07	216.451513
L.S61A	4	19615.07039	2.72E-05	1.39E-09	208.2859414	43354.11271	0.004472408	1.03E-07	183.797294
L.S61Y	4	19996.1932	1.00E-05	5.00E-10	258.9143196	42510.65778	0.004396621	1.03E-07	226.5536967
L.F94A	2	4057.232303	1.00E-05	2.46E-09	188.7139958	5463.591335	0.000967439	1.77E-07	302.6721936
L.F94Y	2	10335.8756	1.00E-05	9.68E-10	481.1768823	83212.04075	0.01293095	1.55E-07	378.6862311
L.Q95A	2	18504.88312	4.22E-05	2.28E-09	304.7180487	39008.80889	0.005063006	1.30E-07	286.8368733
L.Q95Y	8	13334.79547	0.000733842	5.50E-08	284.4873507	1000	0.01	1.00E-05	100
L.G96A	2	13858.26619	0.005158008	3.72E-07	387.3789144	1000	0.01	1.00E-05	100
L.G96Y	14	1000	0.01	1.00E-05	100	1000	0.01	1.00E-05	100
L.S97A	2	23831.05379	4.49E-05	1.88E-09	144.5524135	40369.86046	0.027377417	6.78E-07	113.1363338
L.S97Y	4	13342.46774	0.000844875	6.33E-08	139.3657375	1000	0.01	1.00E-05	100
L.H98A	2	22944.85565	1.00E-05	4.36E-10	223.6184046	43648.8597	0.005229028	1.20E-07	227.8571735
L.H98Y	2	18127.47274	1.34E-05	7.37E-10	165.6506688	37373.51864	0.014815516	3.96E-07	76.8391381
L.V99A	2	22274.091	3.60E-05	1.61E-09	342.1241244	23254.90332	0.000352919	1.52E-08	665.4013324
L.V99D	2	11091.04594	1.80E-05	1.62E-09	720.2933352	38316.69859	0.000758864	1.98E-08	738.1564819
L.V99E	4	9693.583083	1.00E-05	1.03E-09	646.8538339	36835.64211	0.007417569	2.01E-07	411.0242057
L.V99F	12	16866.22941	4.24E-05	2.51E-09	309.9592563	8453.520706	0.001043283	1.23E-07	203.2788213
L.V99G	4	8233.45057	1.44E-05	1.75E-09	726.1417798	11795.52446	1.00E-05	8.48E-10	1088.6769
L.V99H	8	10368.9531	0.000239052	2.31E-08	689.8555173	29639.51093	0.009905265	3.34E-07	338.7681169
L.V99I	8	14277.55869	1.00E-05	7.00E-10	322.9376573	48456.11484	0.013982566	2.89E-07	212.238156
L.V99K	4	4262.953281	0.000130878	3.07E-08	650.6870152	15411.8849	0.004388465	2.85E-07	362.4911473
L.V99L	4	7016.754775	1.00E-05	1.43E-09	755.9976675	15455.35184	0.006285098	4.07E-07	97.7400886
L.V99M	2	22084.25327	3.17E-05	1.43E-09	307.0727796	11912.44122	0.007024913	5.90E-07	141.1805653
L.V99N	2	18530.40537	5.61E-05	3.03E-09	312.2540806	39373.7005	0.006652848	1.69E-07	348.1756261
L.V99P	4	9659.429763	0.000191693	1.98E-08	675.2102455	28294.58433	0.000699874	2.47E-08	748.9598488
L.V99Q	6	7934.857908	6.39E-05	8.06E-09	732.0236779	37580.08667	0.016704496	4.45E-07	305.1550649
L.V99S	6	8656.963203	1.00E-05	1.16E-09	779.8084721	15413.06579	6.95E-05	4.51E-09	1184.928784
L.V99W	2	11529.55793	0.000522078	4.53E-08	504.2070773	25603.63727	0.006496828	2.54E-07	181.7508423
L.V99Y	2	30858.07106	0.000154659	5.01E-09	190.8683771	63923.35292	0.036851637	5.76E-07	112.3821474
L.P100A	2	19477.62977	1.00E-05	5.13E-10	158.0485858	38856.07156	0.003491024	8.98E-08	184.2317409
L.P100D	8	7581.633672	1.00E-05	1.32E-09	586.7753845	30052.54134	0.001423938	4.74E-08	335.6272331
L.P100E	4	18064.05847	1.00E-05	5.54E-10	207.6234709	24756.04687	0.000490929	1.98E-08	345.3906091
L.P100F	6	7055.911411	6.35E-05	9.00E-09	397.731794	9266.070893	1.00E-05	1.08E-09	492.3475608
L.P100G	2	7548.189916	3.76E-05	4.99E-09	689.2537244	16809.84673	0.000383642	2.28E-08	916.8330981
L.P100H	8	6959.279775	1.56E-05	2.24E-09	491.4768317	9456.529922	1.00E-05	1.06E-09	690.1089677
L.P100I	2	7203.046027	8.88E-05	1.23E-08	384.8854154	13946.85099	0.000323667	2.32E-08	438.6542365
L.P100K	4	6665.369702	5.19E-05	7.78E-09	462.2958901	13593.24706	0.00082438	6.06E-08	468.0452721
L.P100L	2	9281.503225	0.000128517	1.38E-08	348.2606647	14703.67072	0.000146908	9.99E-09	476.5704236
L.P100M	4	14103.51677	5.38E-05	3.81E-09	196.3518429	14231.27482	0.000120615	8.48E-09	376.7905558
L.P100N	2	16778.9946	2.33E-05	1.39E-09	308.4433669	18869.0476	0.000299994	1.59E-08	601.8138486
L.P100Q	12	8598.465951	7.95E-05	9.25E-09	505.8123499	11765.18095	9.77E-05	8.31E-09	705.9652559
L.P100R	4	6227.127025	1.32E-05	2.13E-09	524.8952884	11101.20001	0.00027369	2.47E-08	661.6406267
L.P100S	4	6277.599322	1.00E-05	1.59E-09	526.6859618	22886.90766	0.001051143	4.59E-08	519.3859289
L.P100T	14	9476.052475	1.18E-05	1.24E-09	433.2854703	13369.01525	0.000259409	1.94E-08	609.3025419
L.P100V	12	8044.390992	6.30E-05	7.83E-09	383.5959408	15916.40293	0.000479183	3.01E-08	440.7781759
L.P100W	16	6509.101953	1.00E-05	1.54E-09	346.2012502	9406.958731	3.39E-05	3.60E-09	453.4580378
L.P100Y	4	28183.54884	1.00E-05	3.55E-10	88.69520669	20245.82769	3.62E-05	1.79E-09	337.0218475
L.L101A	6	6205.378833	1.00E-05	1.61E-09	358.252562	8468.26336	0.000225012	2.66E-08	649.7025695
L.L101D	4	6024.465455	1.00E-05	1.66E-09	748.0005168	26786.62777	0.004600311	1.72E-07	424.4494998
L.L101E	10	9063.836439	0.000123672	1.36E-08	763.3837441	41023.81004	0.003922563	9.56E-08	479.1159943
L.L101F	8	17653.18856	0.000140572	7.96E-09	375.1937607	60274.23104	0.061539842	1.02E-06	86.9378649
L.L101G	4	5118.208094	1.00E-05	1.95E-09	711.832334	10110.62118	0.000405416	4.01E-08	867.4256985
L.L101H	8	18400.73939	0.001114881	6.06E-08	322.2945648	1000	0.01	1.00E-05	100
L.L101I	4	6434.938625	1.00E-05	1.55E-09	711.6287197	16339.33706	0.000560175	3.43E-08	756.2169212
L.L101K	14	5604.099747	0.002758217	4.92E-07	383.7400276	34995.59554	0.021193156	6.06E-07	199.2034877
L.L101M	4	9288.467574	1.00E-05	1.08E-09	859.1698964	27477.43553	0.000672638	2.45E-08	946.7570133
L.L101N	12	8161.183189	1.00E-05	1.23E-09	739.9132012	33296.27316	0.004469073	1.34E-07	488.3576423
L.L101Q	2	8986.197318	2.50E-05	2.78E-09	722.0995955	53988.66008	0.014298374	2.65E-07	423.1439037
L.L101R	6	1000	0.01	1.00E-05	100	1000	0.01	1.00E-05	100
L.L101S	2	5872.23566	2.42E-05	4.13E-09	643.3315899	13675.09862	0.000658845	4.82E-08	724.836666
L.L101T	8	6002.410683	3.03E-05	5.05E-09	731.2363235	20362.8945	0.002353071	1.16E-07	454.432111
L.L101V	2	5604.508466	1.35E-05	2.41E-09	617.173349	16088.70398	0.001456794	9.05E-08	523.0208578
L.L101W	4	135767.4845	0.03221129	2.37E-07	64.45472074	1000	0.01	1.00E-05	100
L.L101Y	2	8501.785835	1.00E-05	1.18E-09	828.4164119	28442.75656	0.003556957	1.25E-07	541.6917747
L.T102A	4	12361.5385	1.00E-05	8.09E-10	303.4408363	34208.34006	0.003947357	1.15E-07	303.6595244
L.T102Y	2	22668.46903	1.00E-05	4.41E-10	174.4652613	35967.72414	0.00282052	7.84E-08	199.947529
